# Supplementary material for: Cerebral Organoids for Modeling of HSV-1-Induced-Amyloid β Associated Neuropathology and Phenotypic Rescue
Source: Int J Mol Sci. 2022 May 26;23(11):5981. doi: 10.3390/ijms23115981 (PMC9181143; doi:10.3390/ijms23115981)
Supplement: Supplementary file 1 [file ijms-23-05981-s001.zip]

Archive with 1 entries (1 files):
- ijms-1728714-supplementary.pdf
